# Supplementary material for: A New Approach to The Synthesis of Polylactide/Polyacrylonitrile Block Copolymers
Source: Polymers (Basel). 2022 Apr 9;14(8):1529. doi: 10.3390/polym14081529 (PMC9031765; doi:10.3390/polym14081529)
Supplement: Supplementary file 1 [file polymers-14-01529-s001.zip]

Archive with 1 entries (1 files):
- polymers-1642761-supplementary.pdf
